# Supplementary material for: Environmental Outcomes of Reducing Medication Waste by Redispensing Unused Oral Anticancer Drugs
Source: JAMA Netw Open. 2024 Oct 10;7(10):e2438677. doi: 10.1001/jamanetworkopen.2024.38677 (PMC11581632; doi:10.1001/jamanetworkopen.2024.38677)
Supplement: Supplement 1. — eAppendix. Inventory Data Calculations Sheet [file jamanetwopen-e2438677-s001.xlsx]

## Sheet: Cover sheet
Smale EM, Ottenbros AB, van den Bemt BJF, et al. Environmental outcomes of reducing medication waste by redispensing unused oral anticancer drugs. JAMA Netw Open. 2024;7(10):e2438677. doi:10.1001/jamanetworkopen.2024.38677
This supplemental material has been provided by the authors to give readers additional information about their work.
This document contains the inventory data used to calculate the environmental impact of quality assurance materials, OADs, packaging, and additional scenarios.
Content of this document
1) Quality assurance materials (in orange)
	Time-temperature indicator
	Patient leaflet
	Seal bag
2) OAD production (in yellow)
	OAD Hydroxycarbamide
	OAD Lenalidomide
	OAD Olaparib
	OAD Pomalidomide
	OAD Sunitinib
	OAD Temozolomide
	OAD blister
3) Tablet production (in green)
	Tablet Hydroxycarbamide
	Tablet Lenalidomide
	Tablet Olaparib
	Tablet Pomalidomide
	Tablet Sunitinib
	Tablet Temozolomide
	Tablet ingredients
4) Active Pharmaceutical Ingredient production (in blue)
	API Hydroxycarbamide
	API Lenalidomide
	API Olaparib
	API Pomalidomide
	API Sunitinib
	API Temozolomide
5) Standard disposal (in purple)
	Incineration OAD, packaging material, waste bin
6) Additional scenario: Active Pharmaceutical Ingredient production with solvent recovery (in light blue)
	API Hydroxycarbamide SR
	API Lenalidomide SR
	API Olaparib SR
	API Pomalidomide SR
	API Sunitinib SR
	API Temozolomide SR
7) Additional scenario: Temozolomide alternative reaction pathway (in blue)
	API Temozolomide alternative
8) Additional scenario: non-electronic time-temperature indicator (in grey)
	Non-electronic TTI
How to read the tables
The inventories tables are structured in a similar way, to improve reproducibility. Each inventory sheet can be read in the following order: 1) background information (e.g., patents used, reaction steps, etc.), 2) weighted and/or extracted data from the patents and/or literature used, 3) calculated parameters with assumptions (e.g., mass flows upscaling and energy calcuations), 4) final upscaled …

## Sheet: TTI
Production of time-temperature logger (TTI)
	Source
	The logger is seperated and weighted
	Raw data					Amount	Unit
		Product	TTI			1	p	LIBERO ITS customer configuration
		Input	Outer case			6.75	cm2	Assumed to be 100% aluminium
						1.97	g
			Battery holder			2.85	cm2	Assumed to be 100% aluminium
						0.83	g
			Print circuit board			3.45	cm2	Assumed to be glass fiber woven, epoxy resin, copper
						0.74	g
						3	LED/board	Assume 0.001 g/LED
						1	Ceramic capacitor	Assume 0.001 g/capacitor
						2	Resistor	Assume 0.001 g/resistor
			Battery			20	mm diameter	Button cell battery made of lithium
						1.7	g
			Tape			7.34	cm2	Double sided tape made of polypropylene
						0.28	g
			Cardboard packaging box			0.295	g/p	Cardboard to transport TTI
			Packaging bag			0.115	g/p	Plastic bag (PE) to transport TTI
			Transport			3000	km	Aircraft
						10000	km	Aircraft
						800	km	Aircraft
						50	km	Truck to pharmacy in Nijmegen
	Unit process					Amount	Unit		EcoInvent V3.8 background process		Remarks
		Output to the technosphere: product
			TTI			1	p
		Input from technosphere: materials/fuels
			Outer case			1.97	g/p		Aluminium alloy, AlMg3 {GLO}| market for | APOS, U
						1.97	g/p		Metal working, average for aluminium product manufacturing {RoW}| processing | APOS, U
			Battery holder			0.83	g/p		Aluminium alloy, AlMg3 {GLO}| market for | APOS, U
						0.83	g/p		Metal working, average for aluminium product manufacturing {RoW}| processing | APOS, U
			LED			0.003	g/p		Light emitting diode {GLO}| market for | APOS, U
			Ceramic capacitor			0.001	g/p		Capacitor, for surface-mounting {GLO}| market for | APOS, U
			Resistor			0.002	g/p		Resistor, surface-mounted {GLO}| market for | APOS, U
			Integrated circuit			0.734	g/p		Integrated circuit, memory type {GLO}| market for | APOS, U
			Battery			1.7	g/p		Battery cell, Li-ion {GLO}| market for | APOS, U
			Tape (PE)			0.28	g/p		Packaging film, low density polyethylene {GLO}| market for | APOS, U
			Cardboard packaging box			0.295	g/p		Corrugated board box {RER}| market for corrugated board box | APOS, U
			Packaging bag			0.115	g/p		Packaging film, low density polyethylene {GLO}| market for | APOS, U
			Aircraft			5.91	kgkm/p		Transport, freight, aircraft, medium haul {GLO}| market for transport, freight, aircraft, medium haul | APOS, U
			Aircraft			19.7	kgkm/p		Transport, freight, aircraft, long haul {GLO}| market for transport, freight, aircraft, long haul | APOS, U
			Aircraft			1.576	kgkm/p		Transport, freight, aircraft, very short haul {GLO}| market for transport, freight, aircraft, very short haul | APOS, U
			Truck to pharmacy in Nijmegen			0.0985	kgkm/p		Transport, freight, lorry >32 metric ton, euro6 {RoW}| market for transport, freight, lorry >32 metric ton, EURO6 | APOS, U
		Output waste and emissions to treatment
			Battery waste			1.7	g/p		Used Li-ion battery {GLO}| market for | APOS, U
			Electronics scrap			2.99	g/p		Electronics scrap {GLO}| market for | APOS, U
			Paper waste			0.295	g/p		Core board (waste treatment) {GLO}| recycling of core board | APOS, U
			Plastic waste			0.115	g/p		PE (waste treatment) {GLO}| recycling of PE | APOS, U

## Sheet: Patient leaflet
Production of patient leaflet
	Raw data					Amount	Unit
		Product	Patient leaflet			1	p		Made of papers
						4.82	g		Weighted
		Input	Paper			4.82	g		Weighted. Needed to transport the sealbags before use
			Transport			0	km		Locally printed
	Unit process					Amount	Unit		EcoInvent V3.8 background process
		Output to the technosphere: product
			Patient leaflet			1	p
		Input from technosphere: materials/fuels
			Paper			4.82	g/p		Printed paper, offset {GLO}| market for | APOS, U
		Output waste and emissions to treatment
			Paper waste			4.82	g/p		Paper (waste treatment) {GLO}| recycling of paper | APOS, U

## Sheet: Sealbag
Production of large seal bag
	Source
	100% PE seal bag is assumed
	Raw data					Amount	Unit
		Product	Seal bag large			1	p	245x295 mm
						23.97	g	Weighted
		Input	Cardboard transport box			800	g	Weighted. Needed to transport the sealbags before use
			Transport bag			120.1	g	Weighted. Needed to transport the sealbags before use
			Capacity transport box			500	pieces
			Transport			1020	km	Produced in Poland (center of Poland assumed), and transported to pharmacy in Nijmegen
	Unit process					Amount	Unit		EcoInvent V3.8 background process
		Output to the technosphere: product
			Seal bag large			1	p
		Input from technosphere: materials/fuels
			Cardboard packaging box			1.6	g/p		Corrugated board box {RER}| market for corrugated board box | APOS, U
			Plastic packaging bag			0.2402	g/p		Packaging film, low density polyethylene {GLO}| market for | APOS, U
			PE plastic			23.97	g/p		Packaging film, low density polyethylene {GLO}| market for | APOS, U
			Transport			24.4494	kgkm/p		Transport, freight, light commercial vehicle {RER}| market group for transport, freight, light commercial vehicle | APOS, U
		Output waste and emissions to treatment
			Plastic waste			24.2102	g/p		PE (waste treatment) {GLO}| recycling of PE | APOS, U
			Paper waste			1.6	g/p		Paper (waste treatment) {GLO}| recycling of paper | APOS, U
Production of small seal bag
	Source
	100% PE seal bag is assumed
	Raw data					Amount	Unit	Source
		Product	Seal bag small			1	p	360X425 mm
						11.92	g	Weighted
		Input	Cardboard transport box			190.68	g	Weighted. Needed to transport the sealbags before use
			Transport bag			55.3	g	Weighted. Needed to transport the sealbags before use
			Capacity transport box			500	pieces
			Transport			1020	km	Produced in Poland (center of Poland assumed), and transported to pharmacy in Nijmegen
	Unit process					Amount	Unit		EcoInvent V3.8 background process
		Output to the technosphere: product
			Seal bag small			1	p
		Input from technosphere: materials/fuels
			Cardboard packaging box			0.38136	g/p		Corrugated board box {RER}| market for corrugated board box | APOS, U
			Plastic packaging bag			0.1106	g/p		Packaging film, low density polyethylene {GLO}| market for | APOS, U
			PE plastic			11.92	g/p		Packaging film, low density polyethylene {GLO}| market for | APOS, U
			Transport			12.1584	kgkm/p		Transport, freight, light commercial vehicle {RER}| market group for transport, freight, light commercial vehicle | APOS, U
		Output waste and emissions to treatment
			Plastic waste			12.0306	g/p		PE (waste treatment) {GLO}| recycling of PE | APOS, U
			Paper waste			0.38136	g/p		Paper (waste treatment) {GLO}| recycling of paper | APOS, U

## Sheet: OAD Hydroxycarbamide
Production of OAD Hydroxycarbamide
	Raw data					Amount	Unit
		Product	OAD Hydroxycarbamide			1	p
		Input	Tablet Hydroxycarbamide			100	tablets/package
						710	mg/tablet
			Blisters			10	strips/package
						1.79	g/strip		Weighted
			Medication box			1	p/package
						13.77	g/package		Weighted
			SmPc			3.03	g/package		Summary of product characteristics
			Transport by truck			393.58	km		Default transport values from Isic r4 group 2100, pharmaceuticals. Ecoinvent. Ecoinvent 3 report_transport Default Model_Global. https://ecoquery.ecoinvent.org/3.8/apos/search (2022)
			Transport by ship			226.93	km		Default transport values from Isic r4 group 2100, pharmaceuticals. Ecoinvent. Ecoinvent 3 report_transport Default Model_Global. https://ecoquery.ecoinvent.org/3.8/apos/search (2022)
			Transport by air			68.01	km		Default transport values from Isic r4 group 2100, pharmaceuticals. Ecoinvent. Ecoinvent 3 report_transport Default Model_Global. https://ecoquery.ecoinvent.org/3.8/apos/search (2022)
	Calculated parameters
			Weight OAD package			105.7	g/p
			Weigth blisters			17.9	g/p
			Transport by truck			41.6014	kgkm/p
			Transport by ship			23.9865	kgkm/p
			Transport by air			7.18866	kgkm/p
	Unit process					Amount	Unit		EcoInvent V3.8 background process
		Output to the technosphere: product
			OAD Hydroxycarbamide			1	p
		Input from technosphere: materials/fuels
			Tablet Hydroxycarbamide			100	p/p		See tab "Tablet Hydroxycarbamide"
			Blisters			17.9	g/p		See tab "OAD background processes"
			Medication box			13.77	g/p		White lined chipboard carton {RoW}| market for white lined chipboard carton | APOS, U
			SmPc			3.03	g/p		Printed paper {GLO}| market for | APOS, U
			Transport by truck			41.6014	kgkm/p		Transport, freight, lorry 16-32 metric ton, euro6 {RoW}| market for transport, freight, lorry 16-32 metric ton, EURO6 | APOS, U
			Transport by ship			23.9865	kgkm/p		Transport, freight, sea, container ship {GLO}| market for transport, freight, sea, container ship | APOS, U
			Transport by air			7.18866	kgkm/p		Transport, freight, aircraft, medium haul {GLO}| market for transport, freight, aircraft, medium haul | APOS, U

## Sheet: OAD Lenalidomide
Production of OAD Lenalidomide
	Raw data					Amount	Unit
		Product	OAD Lenalidomide			1	p
		Input	Tablet Lenalidomide			21	tablets/package
						299	mg/tablet
			Blisters			6	strips/package
						2.9	g/strip		Not possible to weigh, so average of Hydroxycarbamide, Olaparib, Pomalidomide and Sunitinib
			Medication box			1	p/package
						12.905	g/package		Not possible to weigh, so average of Hydroxycarbamide, Olaparib, Pomalidomide and Sunitinib
			SmPc			5.2275	g/package		Summary of product characteristics
			Transport by truck			393.58	km		Default transport values from Isic r4 group 2100, pharmaceuticals. Ecoinvent. Ecoinvent 3 report_transport Default Model_Global. https://ecoquery.ecoinvent.org/3.8/apos/search (2022)
			Transport by ship			226.93	km		Default transport values from Isic r4 group 2100, pharmaceuticals. Ecoinvent. Ecoinvent 3 report_transport Default Model_Global. https://ecoquery.ecoinvent.org/3.8/apos/search (2022)
			Transport by air			68.01	km		Default transport values from Isic r4 group 2100, pharmaceuticals. Ecoinvent. Ecoinvent 3 report_transport Default Model_Global. https://ecoquery.ecoinvent.org/3.8/apos/search (2022)
	Calculated parameters
			Weight OAD package			41.8115	g/p
			Weigth blisters			17.4	g/p
			Transport by truck			16.4562	kgkm/p
			Transport by ship			9.48828	kgkm/p
			Transport by air			2.8436	kgkm/p
	Unit process					Amount	Unit		EcoInvent V3.8 background process
		Output to the technosphere: product
			OAD Lenalidomide			1	p
		Input from technosphere: materials/fuels
			Tablet Lenalidomide			21	p/p		See tab "Tablet Lenalidomide"
			Blisters			17.4	g/p		See tab "OAD background processes"
			Medication box			12.905	g/p		White lined chipboard carton {RoW}| market for white lined chipboard carton | APOS, U
			SmPc			5.2275	g/p		Printed paper {GLO}| market for | APOS, U
			Transport by truck			16.4562	kgkm/p		Transport, freight, lorry 16-32 metric ton, euro6 {RoW}| market for transport, freight, lorry 16-32 metric ton, EURO6 | APOS, U
			Transport by ship			9.48828	kgkm/p		Transport, freight, sea, container ship {GLO}| market for transport, freight, sea, container ship | APOS, U
			Transport by air			2.8436	kgkm/p		Transport, freight, aircraft, medium haul {GLO}| market for transport, freight, aircraft, medium haul | APOS, U

## Sheet: OAD Olaparib
Production of OAD Olaparib
	Raw data					Amount	Unit
		Product	OAD Olaparib			1	p
		Input	Tablet Olaparib			56	tablets/package
						590	mg/tablet
			Blisters			7	strips/package
						3.25	g/strip		Weighted
			Medication box			1	p/package
						15.22	g/package		Weighted
			SmPc			6.35	g/package		Summary of product characteristics
			Transport by truck			393.58	km		Default transport values from Isic r4 group 2100, pharmaceuticals. Ecoinvent. Ecoinvent 3 report_transport Default Model_Global. https://ecoquery.ecoinvent.org/3.8/apos/search (2022)
			Transport by ship			226.93	km		Default transport values from Isic r4 group 2100, pharmaceuticals. Ecoinvent. Ecoinvent 3 report_transport Default Model_Global. https://ecoquery.ecoinvent.org/3.8/apos/search (2022)
			Transport by air			68.01	km		Default transport values from Isic r4 group 2100, pharmaceuticals. Ecoinvent. Ecoinvent 3 report_transport Default Model_Global. https://ecoquery.ecoinvent.org/3.8/apos/search (2022)
	Calculated parameters
			Weight OAD package			77.36	g/p
			Weigth blisters			22.75	g/p
			Transport by truck			30.4473	kgkm/p
			Transport by ship			17.5553	kgkm/p
			Transport by air			5.26125	kgkm/p
	Unit process					Amount	Unit		EcoInvent V3.8 background process
		Output to the technosphere: product
			OAD Olaparib			1	p
		Input from technosphere: materials/fuels
			Tablet Olaparib			56	p/p		See tab "Tablet Olaparib"
			Blisters			22.75	g/p		See tab "OAD background processes"
			Medication box			15.22	g/p		White lined chipboard carton {RoW}| market for white lined chipboard carton | APOS, U
			SmPc			6.35	g/p		Printed paper {GLO}| market for | APOS, U
			Transport by truck			30.4473	kgkm/p		Transport, freight, lorry 16-32 metric ton, euro6 {RoW}| market for transport, freight, lorry 16-32 metric ton, EURO6 | APOS, U
			Transport by ship			17.5553	kgkm/p		Transport, freight, sea, container ship {GLO}| market for transport, freight, sea, container ship | APOS, U
			Transport by air			5.26125	kgkm/p		Transport, freight, aircraft, medium haul {GLO}| market for transport, freight, aircraft, medium haul | APOS, U

## Sheet: OAD Pomalidomide
Production of OAD Pomalidomide
	Raw data					Amount	Unit
		Product	OAD Pomalidomide			1	p
		Input	Table Pomalidomide			21	tablets/package
						272.4	mg/tablet
			Blisters			3	strips/package
						3.1	g/strip		Weighted
			Medication box			1	p/package
						13.77	g/package		Weighted
			SmPc			6.09	g/package		Summary of product characteristics
			Transport by truck			393.58	km		Default transport values from Isic r4 group 2100, pharmaceuticals. Ecoinvent. Ecoinvent 3 report_transport Default Model_Global. https://ecoquery.ecoinvent.org/3.8/apos/search (2022)
			Transport by ship			226.93	km		Default transport values from Isic r4 group 2100, pharmaceuticals. Ecoinvent. Ecoinvent 3 report_transport Default Model_Global. https://ecoquery.ecoinvent.org/3.8/apos/search (2022)
			Transport by air			68.01	km		Default transport values from Isic r4 group 2100, pharmaceuticals. Ecoinvent. Ecoinvent 3 report_transport Default Model_Global. https://ecoquery.ecoinvent.org/3.8/apos/search (2022)
	Calculated parameters
			Weight OAD package			34.8804	g/p
			Weigth blisters			9.3	g/p
			Transport by truck			13.7282	kgkm/p
			Transport by ship			7.91541	kgkm/p
			Transport by air			2.37222	kgkm/p
	Unit process					Amount	Unit		EcoInvent V3.8 background process
		Output to the technosphere: product
			OAD Pomalidomide			1	p
		Input from technosphere: materials/fuels
			Tablet Pomalidomide			21	p/p		See tab "Tablet Pomalidomide"
			Blisters			9.3	g/p		See tab "OAD background processes"
			Medication box			13.77	g/p		White lined chipboard carton {RoW}| market for white lined chipboard carton | APOS, U
			SmPc			6.09	g/p		Printed paper {GLO}| market for | APOS, U
			Transport by truck			13.7282	kgkm/p		Transport, freight, lorry 16-32 metric ton, euro6 {RoW}| market for transport, freight, lorry 16-32 metric ton, EURO6 | APOS, U
			Transport by ship			7.91541	kgkm/p		Transport, freight, sea, container ship {GLO}| market for transport, freight, sea, container ship | APOS, U
			Transport by air			2.37222	kgkm/p		Transport, freight, aircraft, medium haul {GLO}| market for transport, freight, aircraft, medium haul | APOS, U

## Sheet: OAD Sunitinib
Production of OAD Sunitinib
	Raw data					Amount	Unit
		Product	OAD Sunitinib			1	p
		Input	Tablet Sunitinib			28	tablets/package
						122	mg/tablet
			Blisters			4	strips/package
						3.42	g/strip		Weighted
			Medication box			1	p/package
						8.86	g/package		Weighted
			SmPc			5.44	g/package		Summary of product characteristics
			Transport by truck			393.58	km		Default transport values from Isic r4 group 2100, pharmaceuticals. Ecoinvent. Ecoinvent 3 report_transport Default Model_Global. https://ecoquery.ecoinvent.org/3.8/apos/search (2022)
			Transport by ship			226.93	km		Default transport values from Isic r4 group 2100, pharmaceuticals. Ecoinvent. Ecoinvent 3 report_transport Default Model_Global. https://ecoquery.ecoinvent.org/3.8/apos/search (2022)
			Transport by air			68.01	km		Default transport values from Isic r4 group 2100, pharmaceuticals. Ecoinvent. Ecoinvent 3 report_transport Default Model_Global. https://ecoquery.ecoinvent.org/3.8/apos/search (2022)
	Calculated parameters
			Weight OAD package			31.396	g/p
			Weigth blisters			13.68	g/p
			Transport by truck			12.3568	kgkm/p
			Transport by ship			7.12469	kgkm/p
			Transport by air			2.13524	kgkm/p
	Unit process					Amount	Unit		EcoInvent V3.8 background process
		Output to the technosphere: product
			OAD Sunitinib			1	p
		Input from technosphere: materials/fuels
			Tablet Sunitinib			28	p/p		See tab "Tablet Sunitinib"
			Blisters			13.68	g/p		See tab "OAD background processes"
			Medication box			8.86	g/p		White lined chipboard carton {RoW}| market for white lined chipboard carton | APOS, U
			SmPc			5.44	g/p		Printed paper {GLO}| market for | APOS, U
			Transport by truck			12.3568	kgkm/p		Transport, freight, lorry 16-32 metric ton, euro6 {RoW}| market for transport, freight, lorry 16-32 metric ton, EURO6 | APOS, U
			Transport by ship			7.12469	kgkm/p		Transport, freight, sea, container ship {GLO}| market for transport, freight, sea, container ship | APOS, U
			Transport by air			2.13524	kgkm/p		Transport, freight, aircraft, medium haul {GLO}| market for transport, freight, aircraft, medium haul | APOS, U

## Sheet: OAD Temozolomide
Production of OAD Temozolomide
	Raw data					Amount	Unit
		Product	OAD Temozolomide			1	p
		Input	Tablet Temozolomide			5	tablets/package
						100	mg/tablet
			Blisters			6	strips/package
						2.9	g/strip		Not possible to weigh, so average of Hydroxycarbamide, Olaparib, Pomalidomide and Sunitinib
			Medication box			1	p/package
						12.905	g/package		Not possible to weigh, so average of Hydroxycarbamide, Olaparib, Pomalidomide and Sunitinib
			SmPc			5.2275	g/package		Summary of product characteristics
			Transport by truck			393.58	km		Default transport values from Isic r4 group 2100, pharmaceuticals. Ecoinvent. Ecoinvent 3 report_transport Default Model_Global. https://ecoquery.ecoinvent.org/3.8/apos/search (2022)
			Transport by ship			226.93	km		Default transport values from Isic r4 group 2100, pharmaceuticals. Ecoinvent. Ecoinvent 3 report_transport Default Model_Global. https://ecoquery.ecoinvent.org/3.8/apos/search (2022)
			Transport by air			68.01	km		Default transport values from Isic r4 group 2100, pharmaceuticals. Ecoinvent. Ecoinvent 3 report_transport Default Model_Global. https://ecoquery.ecoinvent.org/3.8/apos/search (2022)
	Calculated parameters
			Weight OAD package			36.0325	g/p
			Weigth blisters			17.4	g/p
			Transport by truck			14.1817	kgkm/p
			Transport by ship			8.17686	kgkm/p
			Transport by air			2.45057	kgkm/p
	Unit process					Amount	Unit		EcoInvent V3.8 background process
		Output to the technosphere: product
			OAD Temozolomide			1	p
		Input from technosphere: materials/fuels
			Tablet Temozolomide			5	p/p		See tab "Tablet Temozolomide"
			Blisters			17.4	g/p		See tab "OAD background processes"
			Medication box			12.905	g/p		White lined chipboard carton {RoW}| market for white lined chipboard carton | APOS, U
			SmPc			5.2275	g/p		Printed paper {GLO}| market for | APOS, U
			Transport by truck			14.1817	kgkm/p		Transport, freight, lorry 16-32 metric ton, euro6 {RoW}| market for transport, freight, lorry 16-32 metric ton, EURO6 | APOS, U
			Transport by ship			8.17686	kgkm/p		Transport, freight, sea, container ship {GLO}| market for transport, freight, sea, container ship | APOS, U
			Transport by air			2.45057	kgkm/p		Transport, freight, aircraft, medium haul {GLO}| market for transport, freight, aircraft, medium haul | APOS, U

[truncated: 23 more sheets: OAD blister, Tablet Hydroxycarbamide, Tablet Lenalidomide, Tablet Olaparib, Tablet Pomalidomide, Tablet Sunitinib, Tablet Temozolmide, Tablet ingredients, API Hydroxycarbamide, API Lenalidomide, API Olaparib, API Pomalidomide, API Sunitinib, API Temozolomide, Incineration, API Hydroxycarbamide SR, API Lenalidomide SR, API Olaparib SR, API Pomalidomide SR, API Sunitinib SR …]
